# Supplementary material for: The Effects of Synchrony on Group Moral Hypocrisy
Source: Front Psychol. 2020 Dec 17;11:544589. doi: 10.3389/fpsyg.2020.544589 (PMC7773719; doi:10.3389/fpsyg.2020.544589)
Supplement: Supplementary file 1 [file Data_Sheet_1.XLSX]

## Sheet: List1
id	jud	age	sex	cond	coop1	simi	mood1	harmony	comp	simi.rev	ment	mood2	relat	phys	sep.rev	individual.rev	anx1.rev	coop2	team	help	symp	enemy	pleasant	anx2.rev	rythm.rev	mood3	mutual	coop3	mood4	unit	coord
1	3	22	2	3	4	4	7	4	4	4	1	3	4	2	4	4	4	4	3	3	4	4	4	3	3	9	4	4	9	3	4
2	4	23	1	2	5	3	8	2	3	7	1	7	1	1	7	3	4	3	1	4	5	7	6	3	8	6	2	2	3	2	3
3	3	22	1	3	6	3	7	5	2	7	3	6	1	3	4	9	2	3	2	2	5	6	7	2	7	3	4	2	5	2	2
4	9	25	1	2	9	3	8	7	8	7	2	9	6	1	6	4	2	8	5	8	8	9	9	1	7	9	8	3	8	3	2
5	5	23	2	1	5	3	5	6	7	7	3	5	1	3	6	8	6	7	3	3	4	3	4	6	7	4	3	3	6	1	3
6	4	20	1	3	6	2	6	5	1	9	2	6	1	1	9	9	6	5	2	2	6	5	6	2	5	7	2	1	6	1	1
7	8	23	2	2	4	3	7	2	2	7	2	5	2	1	7	9	4	2	3	1	6	6	5	1	8	6	2	3	3	1	1
8	7	20	2	2	5	5	8	2	1	3	1	7	2	2	8	9	1	5	1	1	6	6	5	1	8	7	2	1	6	1	1
9	1	24	2	2	5	4	7	4	7	6	1	5	5	1	8	9	1	4	3	3	5	5	5	1	7	5	3	1	9	2	3
10	6	46	2	1	9	2	7	7	7	2	3	4	6	1	6	7	1	8	8	8	8	9	9	1	2	6	8	8	9	8	8
11	3	22	1	3	7	5	7	3	2	4	1	6	2	5	6	7	1	5	6	3	6	6	5	2	5	5	7	6	4	5	6
12	3	41	1	2	6	1	7	1	2	6	1	5	1	1	7	9	1	3	4	5	7	5	5	1	9	6	3	6	9	5	1
13	9	32	1	1	5	2	3	7	5	7	1	3	7	6	8	7	1	7	5	7	6	6	6	1	6	5	4	6	3	3	7
14	1	25	1	2	3	2	9	2	6	9	1	8	2	1	8	8	2	2	1	2	7	6	6	2	8	7	2	2	7	3	2
15	4	32	1	1	5	2	5	5	3	5	4	5	5	5	5	7	4	4	3	4	5	5	5	1	5	5	6	5	4	2	5
16	5	21	1	1	5	4	7	6	6	4	1	7	1	5	3	6	1	6	6	5	5	5	5	1	6	7	4	4	7	2	5
17	6	23	2	1	7	5	9	8	8	5	1	8	8	1	2	2	1	8	8	9	7	7	6	1	2	5	8	7	9	7	8
18	4	21	1	2	9	8	9	8	9	3	2	7	3	5	2	5	1	1	1	1	3	5	4	1	3	7	3	5	6	1	7
19	4	20	2	2	5	2	6	1	1	7	1	3	2	1	9	9	1	3	1	1	5	6	5	1	7	4	3	2	8	1	2
20	5	20	1	2	7	8	9	7	9	5	2	9	4	2	6	7	1	6	7	7	8	7	8	1	5	8	6	6	9	5	5
21	5	19	1	1	8	6	4	7	8	4	1	7	3	1	4	5	3	9	6	6	7	5	5	7	3	5	6	6	2	2	7
22	8	23	1	1	7	6	7	6	6	8	1	7	5	1	6	9	1	7	7	7	7	5	5	1	2	7	5	5	4	3	6
23	6	23	1	1	9	7	8	7	8	4	2	6	7	4	3	2	3	7	7	7	7	5	6	2	4	6	7	7	7	6	7
24	3	19	2	1	9	6	8	6	8	4	1	7	6	1	3	6	1	7	3	4	6	7	6	1	4	6	7	4	9	4	7
25	5	21	2	2	5	3	4	3	2	7	3	2	2	1	8	9	7	2	2	3	4	5	5	7	7	5	2	2	1	1	1
26	6	23	2	3	9	9	6	7	1	3	1	6	1	1	9	9	1	5	9	1	7	7	6	1	1	6	5	1	8	1	1
27	4	19	2	3	5	5	7	5	5	5	1	6	5	2	5	5	2	5	5	5	5	5	5	2	5	7	5	5	7	5	5
28	7	22	1	1	3	2	6	3	1	8	2	1	2	2	7	4	1	3	4	2	6	7	7	1	6	5	3	7	9	4	3
29	7	20	1	1	8	5	7	8	7	5	1	7	7	1	2	1	3	7	9	7	8	8	8	2	3	7	8	8	6	6	8
30	4	21	1	1	7	5	7	8	7	5	1	5	1	1	2	2	6	7	6	7	6	6	6	4	2	6	8	8	7	7	7
31	3	20	2	2	7	3	7	2	2	7	2	7	1	1	8	8	1	2	2	2	8	7	7	1	8	5	2	2	7	2	2
32	4	22	1	1	9	9	7	8	6	4	1	7	8	2	2	7	2	8	7	8	8	8	7	1	3	7	8	8	8	7	7
33	9	23	2	1	7	1	8	6	7	9	1	7	5	1	4	2	3	6	7	5	4	5	5	1	7	7	6	6	8	6	6
34	4	24	1	1	5	5	7	8	5	5	1	7	5	1	3	5	1	8	5	7	5	5	5	1	3	5	7	7	6	1	7
35	8	20	2	1	8	5	6	6	5	6	2	5	5	4	5	7	3	7	5	5	5	5	7	2	7	5	6	6	7	3	6
36	7	20	2	2	4	2	6	4	5	5	1	6	2	1	6	3	1	6	6	6	6	7	7	1	6	7	5	6	5	5	4
37	7	20	1	2	8	5	1	4	5	5	4	1	3	8	6	8	1	5	5	3	6	5	5	2	7	4	3	3	4	3	3
38	3	20	1	2	6	3	6	3	3	7	2	6	3	3	6	5	3	5	5	4	5	5	5	1	5	5	5	6	8	5	3
39	3	24	2	3	7	5	7	5	3	5	2	5	1	2	9	9	3	5	1	5	5	5	5	1	5	5	5	1	5	1	1
40	4	19	2	2	5	3	6	3	4	7	2	6	2	1	7	6	3	3	4	4	6	7	6	3	6	5	3	4	6	3	2
41	7	19	2	1	5	3	4	6	5	6	2	3	5	1	4	2	3	8	8	8	8	8	7	5	5	6	5	7	5	4	5
42	8	25	1	1	8	7	7	9	9	3	1	7	8	5	2	2	1	9	9	9	8	7	7	2	2	7	8	7	8	8	8
43	5	19	2	3	7	3	8	9	1	8	1	8	1	3	5	9	1	7	2	1	7	7	7	1	1	5	7	1	7	1	7
44	6	22	2	2	6	2	7	3	4	7	3	5	5	3	8	9	1	3	3	4	6	6	5	2	7	8	3	3	5	1	2
45	3	25	2	1	9	9	9	8	9	1	1	9	9	1	1	1	1	9	9	9	9	9	9	1	2	8	8	9	9	9	9
46	4	20	2	2	5	2	6	2	3	7	2	5	2	1	7	7	4	3	3	5	6	6	6	4	7	5	3	5	5	2	2
47	4	19	2	3	6	7	6	3	3	4	2	6	2	4	3	7	6	5	2	2	5	6	6	3	7	6	3	3	4	1	2
48	7	19	1	3	7	5	7	6	9	5	2	7	3	4	4	8	1	9	4	6	7	9	7	2	1	7	8	3	8	7	6
49	5	20	2	2	5	4	8	6	2	8	1	5	3	5	7	7	1	2	2	1	4	5	4	5	5	5	6	4	7	5	6
50	5	19	1	1	7	5	4	7	7	5	7	4	6	8	3	7	6	7	7	8	7	7	7	2	3	4	7	7	5	7	6
51	7	23	2	1	5	5	4	4	4	3	3	4	3	2	6	5	2	3	3	3	6	5	5	6	7	5	5	3	3	4	3
52	6	25	2	1	6	4	7	6	6	6	2	6	7	6	3	4	4	7	6	4	6	6	6	6	6	7	6	6	6	6	6
53	3	40	2	1	8	6	8	6	6	6	1	8	2	2	6	8	1	7	8	7	8	7	6	1	7	6	6	7	8	4	2
54	7	19	2	2	3	3	4	4	2	6	5	5	4	5	6	9	2	4	3	5	4	4	4	6	8	4	1	1	5	1	2
55	6	19	1	3	7	6	2	7	7	5	3	3	6	4	4	6	6	6	7	7	7	8	7	6	4	5	6	7	4	6	7
56	7	22	2	2	4	2	7	3	5	7	1	7	6	1	7	7	1	5	6	4	7	7	6	1	7	7	3	5	8	4	6
57	3	26	1	3	9	5	9	2	5	9	1	8	2	1	9	9	1	5	5	5	5	5	5	1	8	7	2	2	9	1	2
58	5	26	2	2	4	3	8	2	1	6	2	7	7	1	9	2	2	7	1	1	7	5	5	2	7	5	3	1	8	2	3
59	6	20	2	1	7	3	8	3	6	7	2	8	5	2	6	4	1	7	6	7	5	5	5	1	6	6	4	6	8	4	4
60	4	22	1	3	5	7	8	7	5	2	6	3	1	7	5	2	1	7	5	5	5	5	5	1	3	7	8	5	6	5	7
61	5	21	2	1	5	5	6	7	6	5	1	3	2	2	4	8	4	8	6	8	7	7	6	6	4	2	7	6	4	6	7
62	7	21	2	1	9	3	9	8	7	7	1	7	6	1	3	2	1	9	9	9	9	9	9	1	3	7	8	8	9	7	8
63	5	20	2	3	9	6	6	5	2	4	1	4	5	5	6	4	1	5	5	6	6	7	7	1	3	6	4	4	3	5	3
64	7	19	2	1	3	2	2	4	6	7	2	1	2	1	6	5	8	7	3	8	5	5	5	7	5	2	5	6	1	5	8
65	6	19	2	3	8	5	6	4	4	5	1	6	2	1	3	8	3	5	2	2	6	6	5	4	6	6	4	3	5	4	4
66	9	20	2	2	4	3	5	2	2	7	5	5	1	3	9	9	1	1	1	1	5	5	4	1	8	5	3	3	5	1	3
67	4	24	1	2	8	3	7	3	2	6	2	2	1	1	7	6	1	3	6	3	6	5	5	1	8	5	4	7	6	3	6
68	4	20	2	2	5	3	6	3	5	9	5	3	3	3	7	7	6	3	1	3	3	8	5	5	8	9	3	2	3	3	3
69	4	22	2	1	7	6	8	7	5	3	3	6	6	3	3	2	1	7	8	7	7	7	7	1	3	8	8	7	8	7	7
70	2	27	2	3	3	5	5	6	3	7	2	1	1	5	5	9	1	5	1	1	5	5	5	1	5	6	5	2	6	2	1
71	4	21	2	1	5	5	6	7	6	5	6	5	2	4	5	3	1	5	5	5	5	6	6	2	3	6	7	6	7	7	7
72	5	28	2	2	5	5	6	5	1	5	2	4	1	1	9	9	1	2	1	2	5	5	5	1	7	6	5	1	4	1	3
73	4	25	2	3	9	7	7	5	9	7	5	6	6	2	4	9	2	9	1	1	8	8	6	2	6	6	4	2	6	1	3
74	4	23	1	1	5	7	5	7	7	3	2	5	6	3	3	1	5	7	8	7	8	7	5	1	3	5	7	7	5	6	6
75	6	20	2	3	5	4	8	5	2	4	1	6	2	1	2	8	1	5	5	2	5	5	5	2	5	5	5	3	4	4	6
76	3	22	2	3	2	3	4	2	1	5	3	3	2	3	7	9	2	3	2	1	4	4	4	4	5	5	1	1	4	1	1
77	7	20	2	1	9	2	5	7	8	7	1	5	7	1	3	2	5	9	9	8	8	8	8	6	3	5	7	7	6	7	8
78	5	19	2	2	3	1	3	4	6	9	2	3	2	4	3	5	4	2	3	2	1	5	4	7	5	4	5	7	5	1	7
79	9	22	2	1	9	1	8	8	7	9	1	8	7	1	3	6	1	8	8	7	7	7	6	1	3	5	4	7	9	6	7
80	7	25	2	3	6	5	7	5	6	7	3	6	6	3	3	7	1	5	6	6	7	7	7	1	4	6	6	6	6	3	2
81	6	35	1	1	5	5	5	7	6	8	1	2	6	2	5	4	9	7	5	6	3	7	6	7	4	6	6	5	5	2	7
82	8	21	2	2	3	2	7	3	3	7	1	4	4	4	7	5	3	3	2	2	6	5	6	4	6	7	3	3	6	3	3
83	4	20	2	2	3	2	6	3	3	7	1	6	3	2	6	6	2	3	4	3	5	7	6	3	7	6	3	3	7	3	2
84	2	28	1	2	3	2	6	4	3	6	4	6	4	2	7	7	1	3	2	2	8	9	9	1	7	5	2	4	9	2	2
85	3	23	2	3	8	5	9	4	5	3	1	4	1	1	9	9	5	5	1	1	5	5	5	1	5	4	5	5	7	1	2
86	9	32	2	1	5	1	5	1	2	9	1	1	1	1	7	5	5	5	3	5	5	5	5	5	9	2	1	3	5	1	2
87	3	21	2	2	1	1	5	2	1	9	1	7	1	2	5	8	5	1	1	1	3	5	5	1	9	6	2	1	7	1	1
88	9	20	2	3	9	1	8	5	5	9	2	7	5	4	5	9	1	5	5	5	5	5	5	1	5	7	5	3	7	1	3
89	5	26	2	2	6	3	5	3	3	7	3	3	3	2	7	7	2	3	2	3	5	5	5	2	7	6	3	2	7	1	1
90	1	21	1	2	2	2	7	2	1	9	1	7	6	1	8	9	2	3	1	1	3	6	4	1	4	8	3	7	9	3	3
91	6	21	2	2	8	3	7	4	5	7	1	6	5	1	6	6	2	6	3	3	8	8	8	2	3	6	3	6	9	4	3
92	4	27	1	3	4	7	3	7	1	3	2	1	1	2	9	9	7	4	1	1	5	5	5	6	5	2	5	5	1	1	1
93	3	19	2	2	5	5	8	2	2	5	3	7	2	2	8	8	2	4	1	2	6	7	6	2	7	6	2	2	7	1	1
94	4	20	1	1	4	4	7	5	7	6	2	6	6	4	4	5	1	5	5	6	6	5	6	1	5	6	7	7	7	5	7
95	1	21	2	1	9	1	9	9	9	2	7	7	2	1	1	9	1	9	1	9	5	5	5	3	1	9	9	9	9	1	9
96	4	31	2	3	5	5	7	7	7	3	2	6	7	1	4	6	3	7	7	6	7	7	6	5	5	6	6	6	7	6	7
97	5	28	1	2	2	3	7	3	1	7	2	5	6	5	7	9	1	3	2	2	5	4	4	1	8	5	2	2	8	2	2
98	5	22	1	2	7	1	6	4	5	7	1	5	6	3	9	9	2	4	4	4	5	5	4	2	7	5	3	4	7	1	4
99	2	22	2	3	8	5	7	5	5	5	2	6	5	2	5	9	1	5	1	1	5	5	5	1	5	7	5	1	9	1	5
100	4	24	2	3	7	3	7	5	1	9	2	7	1	2	3	9	2	7	1	1	5	4	5	2	5	6	6	1	6	1	3
101	3	22	1	2	1	1	9	1	1	9	1	9	1	1	9	9	1	1	1	1	7	7	7	1	9	5	1	1	9	1	1
102	3	19	2	2	7	3	8	5	8	6	3	7	3	2	5	3	1	6	3	7	7	7	8	1	6	7	5	7	7	4	6
103	9	34	1	2	5	2	6	2	1	8	2	4	2	3	7	8	6	7	4	1	5	5	5	4	8	5	3	3	8	7	3
104	3	20	2	2	7	5	6	6	4	5	2	4	6	3	7	7	1	4	3	3	7	5	6	1	7	5	4	2	7	3	3
105	3	21	1	2	5	2	4	3	4	7	1	4	3	5	7	5	7	3	4	4	5	5	4	5	7	6	4	3	6	3	3
106	5	22	1	3	6	3	7	2	1	6	1	5	3	4	9	9	2	5	1	1	5	5	7	3	5	5	5	1	5	2	1
107	4	25	1	3	8	6	5	4	1	9	1	5	2	8	9	9	1	3	4	7	6	6	7	6	9	4	1	3	3	4	3
108	7	23	2	3	3	3	5	6	2	7	1	2	1	3	9	9	6	1	1	1	5	4	5	6	3	6	7	1	5	1	1
109	5	23	2	3	9	7	7	5	3	5	2	8	4	1	9	9	1	5	3	3	5	7	7	2	6	6	2	1	8	1	3
110	4	20	2	3	7	5	8	5	6	5	1	7	4	4	7	9	2	5	5	5	5	5	5	1	5	6	5	6	7	2	2
111	7	24	2	3	9	5	9	1	1	5	1	9	1	2	1	9	1	5	1	1	5	5	5	5	5	7	5	1	7	1	1
112	7	28	1	3	9	1	9	7	3	9	2	9	7	1	2	2	1	8	6	5	9	9	9	1	4	7	5	3	7	3	5
113	3	22	2	3	5	2	5	5	1	7	1	3	1	1	5	9	6	5	1	1	4	5	5	6	5	5	5	1	6	1	5
114	4	23	1	3	3	6	7	7	3	7	2	7	1	3	8	8	2	5	2	1	5	7	6	4	2	6	7	2	6	3	6
115	3	24	2	3	5	2	7	1	1	9	4	6	1	3	9	9	1	5	1	1	5	5	5	1	1	6	5	1	8	1	1
116	3	20	1	3	7	5	5	7	5	5	3	5	5	3	5	4	1	5	5	2	5	5	5	1	2	6	5	5	6	5	5
117	6	58	2	3	9	1	9	4	4	9	1	9	1	1	4	9	1	4	4	4	5	5	5	1	1	9	4	4	9	4	1
118	5	24	2	3	5	5	4	5	5	5	2	3	1	6	9	9	1	5	1	5	5	5	5	1	5	6	5	1	4	1	1
119	7	22	2	2	5	3	5	2	4	8	2	4	1	2	9	9	3	4	1	2	5	6	7	2	7	3	2	2	6	2	1
120	7	20	2	2	3	1	5	1	1	9	1	3	1	1	8	8	3	3	2	1	5	5	5	1	8	5	2	2	5	1	2
121	5	20	2	2	3	4	6	3	3	4	4	3	4	4	7	7	2	4	2	2	5	5	5	2	3	5	5	2	4	1	4
122	5	21	1	2	2	1	3	1	1	8	1	2	1	2	9	9	5	1	3	1	3	5	4	3	9	2	3	2	2	1	2
123	8	20	2	2	9	7	9	5	9	4	1	9	5	1	5	9	1	8	4	9	7	7	9	2	5	9	5	3	8	5	9
124	3	25	1	2	5	3	7	3	1	7	1	1	1	1	7	9	1	5	3	1	5	5	5	1	7	5	3	2	9	2	2
125	2	21	2	2	2	2	4	2	2	8	2	4	2	3	8	8	5	3	2	2	5	6	5	5	7	4	3	3	4	2	2
126	7	20	2	1	9	5	6	6	4	6	1	6	4	1	7	5	2	5	4	6	4	7	5	2	4	5	7	6	7	6	6
127	3	20	2	1	7	3	9	7	6	6	4	8	6	3	4	1	1	9	8	9	5	5	5	1	4	8	6	7	8	6	7
128	4	23	2	1	5	5	5	8	6	5	1	5	5	1	2	4	4	5	4	8	7	7	6	1	3	8	7	5	7	4	6
129	8	20	2	1	8	1	8	7	5	9	3	8	7	3	3	1	1	8	8	8	8	8	7	1	4	8	7	7	8	7	8

## Sheet: codebook
id	participant's id
jud	The fairness question. 1 - Not fairly at all / 9 - Yes definitelly fairly
age	age
sex	sex, 1=male, 2=female
cond	condition, 1=synch, 2=asynch, 3=control
phys	How physically difficult was the task? 1 – Very easy. / 9 – Very difficult.
ment	How mentally difficult was the task? 1 – Very easy. / 9 – Very difficult.
coop3	Did you feel that you and the other participant cooperate during the task? 1 – Not at all. / 9 – Very much so.	cooperation
comp	To what extent was the other participant a complementing factor during the task? 1 – Not at all. / 9 – Yes, very much.	cooperation
coop1	Would you be open to future cooperation with the other participant? 1 - I am not open to the future cooperation at all. / 9 – I am definitely open to the future cooperation.	cooperation
individual.rev	Did you feel you and the other participant worked individually during the task? (reverse) 1 – Not at all. / 9 – Yes, very much so.	cooperation
coop2	How was the cooperation with the other participant? 1 – Very bad. / 9 – Very good.	cooperation
help	Did you feel that the other participant was helpful during the task? 1 – Not at all. / 9 – Yes, very much so.	cooperation
symp	How would you rate the other participant in the experiment? 1 – Not-likable/ 9 – Likable	like
enemy	How would you rate the other participant in the experiment? 1 – Non-friendly / 9 – Friendly	like
pleasant	How would you rate the other participant in the experiment? 1 – Very unpleasant / 9 – Very nice	like
mood4	Are you feeling relaxed? 1 – Not relaxed at all. / 9 – Highly relaxed.	mood
mood1	How do you feel? 1 – Bad. / 9 – Great.	mood
mood2	Do you feel excited? 1 – Not at all. / 9 – Yes, very much so.	mood
anx1.rev	Are you feeling distressed? 1 – Not at all. / 9 – Yes, very much so.	mood
mood3	Do you feel worse or better than before the experiment? 1 – Much worse. / 9 – Much better.	mood
anx2.rev	Are you feeling anxious? 1 – Not at all. / 9 – Yes, very much so.	mood
rythm.rev	Did you feel the other participant and yourself moved in one rhythm? (reverse) 1 – We were not out of rhythm. / 9 – We were out of rhythm	perceived sync
harmony	To what extent did you feel that your movements were in harmony with the other participant’s movements? 1 – Not in harmony at all. / 9 – Very much in harmony.	perceived sync
sep.rev	Did you feel disconnected from the other participant? (reverse) 1 – I felt very connected. / 9 – I felt very disconnected.	perceived sync
coord	Did you feel your movements were coordinated with the other participant’s movements? 1 – Not coordinated at all. / 9 – Very much coordinated.	perceived sync
mutual	Did you feel that yours and the other participant’s movements were matched? 1 – Not at all. / 9 – Yes, very much	perceived sync
team	To what extent did you feel that you and the other participant are part of one team? 1 – Not at all. / 9 – Yes, very much so.	unity
unit	Did you feel that you and the other participant are one unit during the task? 1 – Not at all. / 9 – Yes, very much so.	unity
relat	Did you experience the feeling of togetherness with the other participant? 1 – Not at all. / 9 – Yes, very much so.	unity
simi.rev	To what extent do you feel different from the other participant? (reverse) 1 – I do not feel different at all. / 9 – I feel very different.	simi
simi	To what extent did you feel similar to the other participant? 1 – Very dissimilar. / 9 – Very similar.	simi
